# Supplementary material for: Analysis of the Microbial Intestinal Tract in Broiler Chickens during the Rearing Period
Source: Biology (Basel). 2021 Sep 21;10(9):942. doi: 10.3390/biology10090942 (PMC8469170; doi:10.3390/biology10090942)
Supplement: Supplementary file 1 [file biology-10-00942-s001.zip]

Archive with 1 entries (1 files):
- biology-1331908-supplementary.pdf
